# Supplementary material for: Specific GPCRs elicit unique extracellular vesicle miRNA array signatures
Source: eLife. 2026 Mar 20;14:RP107865. doi: 10.7554/eLife.107865 (PMC13004594; doi:10.7554/eLife.107865)
Supplement: Figure 1—figure supplement 1—source data 1. [file elife-107865-fig1-figsupp1-data1.zip]

Archive with 3 entries (3 files):
- Beta-actin.tif
- pERK.tif
- tERK.tif
