# Supplementary material for: Specific GPCRs elicit unique extracellular vesicle miRNA array signatures
Source: eLife. 2026 Mar 20;14:RP107865. doi: 10.7554/eLife.107865 (PMC13004594; doi:10.7554/eLife.107865)
Supplement: Figure 2—source data 1. [file elife-107865-fig2-data1.zip]

Archive with 6 entries (6 files):
- Calnexin.tif
- CD63.tif
- CD81.tif
- CD9.tif
- flotillin.tif
- Syntenin.tif
